# Supplementary material for: From Data to Decisions: Leveraging Retrieval-Augmented Generation to Balance Citation Bias in Burn Management Literature
Source: Eur Burn J. 2025 Jun 2;6(2):28. doi: 10.3390/ebj6020028 (PMC12191722; doi:10.3390/ebj6020028)
Supplement: Supplementary file 1 [file ebj-06-00028-s001.zip]

Archive with 1 entries (1 files):
- ebj-3475716-supplementary.xlsx
