# Supplementary material for: From Data to Decisions: Leveraging Retrieval-Augmented Generation to Balance Citation Bias in Burn Management Literature
Source: Eur Burn J. 2025 Jun 2;6(2):28. doi: 10.3390/ebj6020028 (PMC12191722; doi:10.3390/ebj6020028)
Supplement: Supplementary file 1 [file ebj-06-00028-s001.zip › ebj-3475716-supplementary.xlsx]

## Sheet: Sheet1
	Question	Low Citation LLM Response Using RAG	High Citation LLM Response Using RAG
1	How are deep, full-thickness, third-degree burns treated?	Relevant Answer from the Book: There are several ways to treat deep, full-thickness, third degree burns. They can involve a combination of surgery, skin grafting, and physical therapy. Early excision and grafting of the burn wound is typically done within 2 weeks of injury. This helps to remove damaged tissue and promote healing. Skin grafting is a procedure that involves taking healthy skin from…	Relevant Answer from the Book: ## Treatment for Deep, Full-Thickness Burns Deep, full-thickness burns extend through the entire dermis and require aggressive treatment. Here's what the provided text says about their management: **Early Excision and Grafting:** * This is the preferred treatment for deep, full-thickness burns. * Early excision removes the devitalized tissue, reducing the risk of in…
2	How can a surgeon reduce the severity of bleeding when excising burned tissue?	Relevant Answer from the Book: ## Reducing Bleeding During Burn Excision There are several techniques surgeons can use to reduce blood loss during burn excision: **Minimizing Heat Loss:** * **Maintaining core body temperature:** Keeping the patient warm helps to prevent bleeding by maintaining blood vessel constriction. This can be achieved through various methods like operating in a warm environ…	Relevant Answer from the Book: To reduce the severity of bleeding when excising burned tissue, the surgeon can utilize hemostatic methods, such as the use of spray or sponge-soaked thrombin, topical epinephrine, vasopressin, fibrin sealant, and intravenous recombinant factor VII. Time taken to execute the code: 1.2950 seconds
3	How should escharotomies be performed?	Relevant Answer from the Book: ## How to perform an escharotomy: **Indications:** * Tight eschar causing: * **Circulatory compromise:** Limb demarcation, absent peripheral pulses, Doppler ultrasound abnormalities * **Respiratory compromise:** Chest tightness, reduced lung expansion, atelectasis, pneumonia * **Tracheal compression:** Neck tightness, respiratory distress **Procedure:** 1. **Prepara…	Relevant Answer from the Book: ## How should escharotomies be performed? Based on the provided information, here are the key points on how to perform escharotomies: **Incision Lines:** * Mid-axial lines (medial and lateral) except for hands and feet, where incisions should be on the dorsum. * Trunk escharotomies might need additional transverse incisions in the upper thorax and abdomen for full e…
4	For burn reconstruction using skin grafting, if donor sites are limited, what can be done?	Relevant Answer from the Book: For burn reconstruction using skin grafting, if donor sites are limited, one option is to pre-expand the donor site. Another option is to harvest an area of full thickness skin and simply split skin graft the donor area. Other techniques include the use of dermal substitutes in conjunction with cultured skin or split skin grafts. These techniques trade improvement i…	Relevant Answer from the Book: For burn reconstruction using skin grafting, if donor sites are limited, there are two possible solutions: * **Rotation of donor sites:** This involves taking skin from one area of the body and using it to cover another area. This can be done multiple times, allowing for the use of the same donor site multiple times. * **Resurfacing the excised wound with a temporar…
5	What is the Meek skin-grafting technique?	Relevant Answer from the Book: The Meek technique is a method for harvesting small skin grafts from sheet skin. It was invented in 1958 by Dr. G. Douglas Meek, and it was initially a complex procedure. However, it was modified in 1993 by Dr. Rudolf Kreis, and has since been improved systematically. The Meek technique involves taking a thin sheet of skin from an area of the body and then using a s…	Relevant Answer from the Book: The Meek technique involves the removal of a split-thickness skin graft. It is sliced into squares that measure between .5 and 1 centimeter. The squares are adhered onto expandable foil. The foil is expanded into small islands of skin. The grafts are stapled onto the recipient’s wound. The wound is covered with a bandage. The Meek technique is commonly used in Europ…
6	What antimicrobial agents are used in burn management?	Relevant Answer from the Book: The following antimicrobial agents are used in burn management: silver sulfadiazine (SSD), mafenide, silver nitrate, nitrofurazone, chlorhexidine, and povidone-iodine. Time taken to execute the code: 3.8417 seconds	Relevant Answer from the Book: Antimicrobial agents, such as silver nitrate and silver sulfadiazine, are used in burn management to prevent or treat infections. These agents have a broad spectrum of activity against bacteria and fungi. However, it is important to note that some of these agents can have side effects. For example, silver nitrate can stain surfaces and silver sulfadiazine can cause …
7	Is the gracilis muscle flap typically used for small or large burn defects?	Relevant Answer from the Book: While the provided text mentions the gracilis free flap is typically used for small-to moderate-size wounds no larger than 20 to 25 cm2, it also states that the muscle can be splayed out to cover larger wounds. For example, one patient in the study had a 13 x 18 cm (234 cm2) defect covered with a gracilis flap. Therefore, the answer is that the gracilis muscle flap …	Relevant Answer from the Book: The provided context states that the gracilis muscle is the flap of choice for **smaller** burn defects. Time taken to execute the code: 0.9146 seconds
8	What is the treatment of choice for burn wound contracture release?	Relevant Answer from the Book: While the provided context offers valuable information on burn wound care and rehabilitation, it does not directly address the treatment of choice for burn wound contracture release. Therefore, based on the information provided, I am unable to definitively state what the best course of treatment is. However, the context does mention several relevant surgical procedu…	Relevant Answer from the Book: The recommended treatment for postburn wound contracture release is full-thickness skin graft as opposed to split-thickness skin graft. There is evidence that split-thickness skin grafts are not as successful, and the full-thickness skin grafts are better in terms of less re-release needed later on. Time taken to execute the code: 1.1947 seconds
9	How can you use the rule of 9s to estimate burned surface area?	Relevant Answer from the Book: The rule of 9s is a valuable tool for estimating total burn surface area (TBSA). Here's how you can use it: **Divide the body into multiples of 9:** * **Head:** 9% TBSA (for both adults and children) * **Trunk:** * Anterior: 18% TBSA * Posterior: 18% TBSA * **Upper extremities:** 9% TBSA each (18% total) * **Lower extremities:** 18% TBSA each (36% total) * **Perineu…	Relevant Answer from the Book: The rule of nines is a method for estimating the total body surface area (TBSA) affected by a burn. It divides the body into areas that are each approximately 9% of the total body surface area. The head and neck are each 9%, the anterior and posterior trunk are each 18%, each upper extremity is 9%, and each lower extremity is 18%. To use the rule of nines, you simpl…
10	What are the three types of postburn flexion finger contractures?	Relevant Answer from the Book: ## Postburn Flexion Finger Contractures The text provided describes three types of postburn flexion finger contractures classified by Kurtzman and Stern: **Type I:** * Involves **skin only**. * The **MP joint** is in **passive flexion**. * The **PIP joint** can be **fully extended**. **Type II:** * Involves **palmar capsular structures**. * The **MP joint** is in **…	Relevant Answer from the Book: ## Three Types of Postburn Flexion Finger Contractures: Based on the provided context, the three types of postburn flexion finger contractures are: **Type I:** * Involves only the skin. * Full passive extension of the PIP joint is possible with passive MP flexion. * This is because the contracted volar skin relaxes during MP flexion. * This type is called the "dermo…
11	How can burn scars be managed nonsurgically?	Relevant Answer from the Book: Burn scars can be managed nonsurgically through several methods, including: * **Stretching:** This helps to improve the skin's elasticity and range of motion. * **Massage:** This can improve the skin's structural properties and decrease pain and itching. * **Sunscreens and moisturizers:** These protect the skin from further damage and help to keep it hydrated. * **C…	Relevant Answer from the Book: ## Non-Surgical Management of Burn Scars Based on the provided information, here are some non-surgical ways to manage burn scars: **Conservative Measures:** * **Physical Therapy:** Aggressive physical therapy can help manage scar contractures and improve range of motion. * **Compression:** Applying pressure to the scar can help to flatten it and reduce its appearanc…
12	How should abdominal compartment syndrome be managed in burn patients?	Relevant Answer from the Book: I am sorry, but I cannot answer your question, as the answer is not found in the context you provided. Based on the article, I can only tell you that abdominal compartment syndrome is associated with a high mortality rate. The mainstay of treatment is conservative, using careful fluid resuscitation, colloid or hypertonic fluid resuscitation and diuresis. When conser…	Relevant Answer from the Book: ## Management of Abdominal Compartment Syndrome in Burn Patients: Abdominal compartment syndrome (ACS) is a serious condition that can occur in burn patients, leading to increased intra-abdominal pressure (IAP) and potentially life-threatening complications. Its management requires a multifaceted approach, focusing on early diagnosis, reducing IAP, and addressing th…
13	What bacterial infections commonly occur in burn patients?	Relevant Answer from the Book: Based on the information provided in the text, the following bacterial infections commonly occur in burn patients: * Staphylococcus aureus (33.33%) * Pseudomonas aeruginosa (31.81%) * E. coli (15.15%) * Klebsiella sp. (13.64%) * Proteus sp. (3.03%) * Acinetobacter sp. (1.52%) * Enterobacter sp. (1.52%) It is important to note that the specific types of bacterial inf…	Relevant Answer from the Book: The most common bacterial infections that occur in burn patients are Acinetobacter baumannii, Pseudomonas aeruginosa, and methicillin-resistant Staphylococcus aureus (MRSA). Time taken to execute the code: 0.9623 seconds
14	When a patient has an extensive %TBSA (total body surface area) full-thickness burn, what is the solution?	Relevant Answer from the Book: Although the document you've shared discusses the treatment of burns, it does not mention full-thickness burns or have information on how to treat a burn with an extensive total body surface area (TBSA). I am not qualified to give medical advice, and this is a medical issue. Therefore, it is important to seek medical attention from a qualified professional. Time tak…	Relevant Answer from the Book: The text mentions the use of Biobrane or similar products to cover the partial-thickness component, skin allografts for deep dermal or full-thickness areas after excision, followed by closure with autografts for treating extensive burns. However, the text doesn't provide a specific solution for a patient with an extensive %TBSA full-thickness burn. Time taken to exe…
15	How is platelet rich plasma (PRP) used in the treatment of burns wounds?	Relevant Answer from the Book: ## How is Platelet Rich Plasma (PRP) used in the treatment of burn wounds? PRP is used in the treatment of burn wounds in several ways: * **As a fibrin tissue adhesive:** PRP concentrates platelets in a small volume of plasma, acting as a biocompatible and effective surgical hemostatic agent. It helps seal the wound and stop bleeding. * **To promote wound healing:**…	Relevant Answer from the Book: ## How is platelet-rich plasma (PRP) used in the treatment of burns? PRP is used in the treatment of burns to potentially: * **Stimulate dermal regeneration:** This may lead to a higher success rate for skin grafts and faster re-epithelialization (the process of new skin cells forming over a wound). * **Increase the rate of skin graft take:** This means the skin gra…
16	How are helical defects, resulting from burns to the helix of the ear, reconstructed surgically?	Relevant Answer from the Book: The text provided mentions that relatively small helical defects, involving less than one-third of the rim, can be reconstructed by either a wedge excision and direct closure or by local flaps such as tubed flaps or the Antia-Buch procedure. Time taken to execute the code: 4.7117 seconds	Relevant Answer from the Book: The text discusses the reconstruction of helical defects, resulting from trauma or burns, using a chondrocutaneous advancement flap. This procedure involves advancing the intact helical margin as a flap based on a wide postauricular skin pedicle. The postauricular skin is widely mobilized, allowing the flap to be advanced and inset into the defect. The cartilage is …
17	How can you moderate or reduce the hypermetabolic response from burn injuries?	Relevant Answer from the Book: ## Moderating and Reducing Hypermetabolic Response after Burn Injuries There are several ways to moderate or reduce the hypermetabolic response after burn injuries, as outlined in the text: **Non-pharmacological methods:** * **Early excision and wound coverage:** Removing dead tissue and covering the wound quickly minimizes the ongoing inflammatory response and redu…	Relevant Answer from the Book: The text references a few ways to moderate or reduce the hypermetabolic response: 1. **Maintain environmental temperatures between 28-33 degrees Celsius**. This reduces the energy expenditure needed to maintain body temperature. 2. **Minimize activity, pain, and anxiety**. Pain and anxiety can increase metabolic rate. 3. **Maximize use of narcotics, sedatives, and s…
18	What total body surface area (TBSA) percentage must a burn-injury be to be classified as increased risk for mortality and complications in young adults and older adults?	Relevant Answer from the Book: The cutoff for burn-injury size after which patients are at an increased risk for significant complications and mortality is 40% of TBSA in younger adult patients (aged ≤65 years) and 30% of TBSA in older adult patients (aged >65 years). Time taken to execute the code: 1.1085 seconds	Relevant Answer from the Book: ## Burn Injury Risk Cutoff Values: **Young Adults (Ages 20-70):** * **Mortality:** 60% TBSA burned * **Multiple Organ Failure (MOF):** 60% TBSA burned * **Burn Wound Infections:** 50% TBSA burned * **Sepsis:** 70-80% TBSA burned **Older Adults (Ages 70+):** * **Mortality:** 44% TBSA burned * **MOF:** 46% TBSA burned * **Burn Wound Infections:** 42% TBSA burned * **S…
19	How long should thermal burns be cooled with running water immediately after the burn?	Relevant Answer from the Book: According to the context, thermal burns should be cooled with running water for 20 minutes. Time taken to execute the code: 0.8912 seconds	Relevant Answer from the Book: The referenced study recommends cooling the burn wound with cold running tap water for 20 minutes. Time taken to execute the code: 1.6160 seconds
20	Why are burn patients at risk for developing contractures?	Relevant Answer from the Book: I'm sorry, but the provided text does not contain the answer to your question. However, I can tell you that burn patients are at risk for developing contractures because the damaged skin is replaced with scar tissue that lacks extensibility and length, which restricts joint movement. Time taken to execute the code: 1.6526 seconds	Relevant Answer from the Book: Burn patients are at risk for developing contractures because of the following reasons: * **Positioning and immobilization:** Burn patients are often immobilized for extended periods, either due to pain, splinting, or critical illness. This lack of movement can lead to tightening of the muscles and surrounding tissues, which can eventually restrict joint movement. *…
21	How do burns and thermal injury contribute to an ischemic gut?	Relevant Answer from the Book: Thank you for providing the text. Burns and thermal injury contribute to an ischemic gut by causing a number of effects. These effects include increased gastric secretions, reduced intestinal motility, decreased nutrient absorption, increased GI mucosal permeability, bacterial translocation, increased intra-abdominal pressure, mucosal ulceration, and GI hemorrhage. …	Relevant Answer from the Book: Burns and thermal injuries can contribute to an ischemic gut through a variety of mechanisms. One way is by causing a decrease in blood flow to the intestines, which can lead to hypoxia and cell death. Additionally, burns can activate the inflammatory response, which can further damage the gut lining and impair its ability to function properly. Finally, burns can al…
22	What formulas can be used to calculate fluid resuscitation in burn patients?	Relevant Answer from the Book: The research indicates several formulas can be used to calculate fluid resuscitation in burn patients, including the Parkland formula, the Brooke formula, the Modified Brooke formula, the Evans formula, the Baxter formula, the Rule of 10s, and the Galveston formula. These formulas are based on different factors, including patient weight, age, body surface area burne…	Relevant Answer from the Book: Based on the context provided, the following formulas can be used to calculate fluid resuscitation in burn patients: * Parkland formula: 4 ml/kg/% total body surface area (TBSA) burned * Modified Brooke formula: 2 ml/kg/% TBSA burned in the first 8 hours, followed by 1 ml/kg/% TBSA burned in the next 16 hours. * Other formulas mentioned include lactated Ringer's sol…
23	When does "early excision" take place according to the Internal Society for Burn Injuries (ISBI)?	Relevant Answer from the Book: The Internal Society for Burn Injuries (ISBI) states that early excision "is typically within the first few days after injury, and certainly within the first week to ten days" [18]. For the purposes of this review, we have defined "early" excision as removal of necrotic tissue (burn eschar) within 168 h (7 days) after the burn event. We defined "late" excision as re…	Relevant Answer from the Book: The Internal Society of Burn Injuries (ISBI) defines early excision as the removal of dead and damaged tissue as soon as possible after a burn injury. The society recommends that this excision take place within the first 72 hours after injury. However, in some cases, such as with inhalation injuries or when a patient is initially systemically unstable, this excision…
24	What techniques can be used for burn wound debridement?	Relevant Answer from the Book: Surgical debridement is considered the standard of care for burn wound debridement. However, enzymatic debridement is gaining interest as an adjunct modality. Other techniques for burn wound debridement include autolytic debridement, sharp debridement, and biologic debridement. Time taken to execute the code: 1.3133 seconds	Relevant Answer from the Book: The two techniques for burn wound debridement are enzymatic debridement and surgical debridement. Time taken to execute the code: 4.0596 seconds
25	What does the Patient and Observer Scar Assessment Scale (POSAS) take into account for burn scars?	Relevant Answer from the Book: The Patient and Observer Scar Assessment Scale (POSAS) takes into account the following for burn scars: * **Scar features:** This includes the color, texture, thickness, raised/depressed, or elasticity of the scar. * **Patient's opinion:** The POSAS asks patients to rate their own satisfaction with the appearance of their scar. * **Observer's opinion:** The POSAS al…	Relevant Answer from the Book: The Patient and Observer Scar Assessment Scale (POSAS) takes into account six parameters: * **Color** * **Pliability** * **Height** * **Thickness** * **Relief** * **Itching** The POSAS also allows for the inclusion of other parameters, such as pain, which were not found to be statistically significant in this study. The POSAS is a comprehensive tool that can be used…
26	When should burn scars be treated with lasers to achieve best results?	Relevant Answer from the Book: The research suggests that early intervention through laser treatment leads to better outcomes for burn scars. Time taken to execute the code: 1.5640 seconds	Relevant Answer from the Book: The text does mention that scars generally take 1 year or longer to mature, and that surgical intervention for restrictive or cosmetically disfiguring scars is usually considered after this maturation period. It also mentions laser therapy may provide improvements before surgical treatment. Therefore, it could be inferred that laser treatment may be most effective a…
27	What risk is associated with amnion use in burn management?	Relevant Answer from the Book: I'm sorry, but I am unable to answer this question. The text you provided only discusses the use of amnion in the treatment of wounds and complex wounds, as well as venous leg ulcers, diabetic foot ulcers, and burn care. The text does not mention any potential risks involved with its use. Time taken to execute the code: 1.5167 seconds	Relevant Answer from the Book: The text primarily discusses the benefits of amnion in burn management. However, it does mention that fresh amnion carries the risk of contaminations and disease transmission. Therefore, amnion is collected from placentae of selected and screened donors. Here is a summary of the risks and benefits of amnion use in burn management: ## Risks: * Contamination and disea…
28	When topical drugs are applied to full-thickness burns rather than less severe burns, why is less drug needed to cause systemic dysfunctions?	Relevant Answer from the Book: I'm sorry, but the text you've provided doesn't offer any information about the answer to your question. Time taken to execute the code: 1.5476 seconds	Relevant Answer from the Book: I cannot answer this question because it contains information about topical drugs but does not provide specific details about the reasons why less drug is needed to cause systemic dysfunction when applied to full-thickness burns. The text does mention that full-thickness burns involve injury to the entire dermis, including appendages, and may extend into the fat and…
29	What are the four phases of healing of chemical eye burns?	Relevant Answer from the Book: ## The Four Phases of Healing of Chemical Eye Burns Based on the provided context, the four phases of healing for chemical eye burns are: 1. **Immediate Phase:** This phase focuses on managing and minimizing damage. It involves irrigation therapy to remove the chemical agent and restore the pH balance of the eye. 2. **Acute Phase:** This phase aims to reduce inflamm…	Relevant Answer from the Book: The four phases of healing of chemical eye burns are: * **Immediate (0 days):** Mild chemical burns result in limited damage to the conjunctiva and corneal epithelium, while more severe injuries result in extensive epithelial defects and damage to the limbus. * **Acute (0-7 days):** Inflammation is a key factor in this phase, and it can contribute to the melting of …
30	What are potential consequences of full-thickness skin grafts (FTSGs) and split-thickness skin grafts (STSGs) for burn management?	Relevant Answer from the Book: ## Potential consequences of full-thickness skin grafts (FTSGs) and split-thickness skin grafts (STSGs): ### Full-thickness skin grafts (FTSGs) * **Donor site morbidity:** * Hypertrophic scarring * Pain * **May provide a better aesthetic outcome due to the greater volume of dermis.** ### Split-thickness skin grafts (STSGs) * **Donor site can be reharvested in approx…	Relevant Answer from the Book: ## Potential consequences of full-thickness skin grafts (FTSGs) and split-thickness skin grafts (STSGs) for burn management: ### Full-thickness skin grafts (FTSGs): * **Advantages:** * Less tendency towards hyperpigmentation, leading to better cosmetic outcome. * Faster to harvest. * Preserves donor sites for future reconstruction. * **Disadvantages:** * Limited ava…
